# Supplementary material for: Time taken to link newly identified HIV positive clients to care following a home-base index case HIV testing: Experience from two provinces in Zimbabwe
Source: PLoS One. 2018 Aug 22;13(8):e0201018. doi: 10.1371/journal.pone.0201018 (PMC6104920; doi:10.1371/journal.pone.0201018)
Supplement: S1 File — (XLS) [file pone.0201018.s001.xls]

## Sheet: Referrals
Province	District	Sex	Age category	Marital Status	Referred for TB Screening	Period of referral	Duration to registration in Care
2	7	1	0	2	0	3	1
2	6	2	0	1	0	3	1
2	8	2	1	4	0	3	1
2	8	2	1	4	0	3	1
1	5	2	1	4	0	2	1
1	5	2	1	4	1	3	1
1	5	1	0	4	0	3	1
1	5	1	1	4	1	2	1
1	2	2	0	2	0	3	1
1	2	2	1	2	1	2	1
1	2	2	1	2	1	3	1
1	2	1	1	2	1	3	1
1	2	1	1	2	1	3	1
1	2	1	1	1	1	3	1
2	7	2	1	4	0	2	1
2	7	2	1	4	0	2	1
2	7	2	1	4	0	3	1
2	7	2	1	4	0	3	1
2	7	2	1	4	0	3	1
2	7	2	1	4	0	3	1
2	7	2	1	4	0	3	1
2	7	2	1	4	0	3	1
2	7	2	1	4	0	3	1
2	7	2	1	4	0	3	1
2	7	2	1	4	0	3	1
2	7	2	1	4	0	3	1
2	7	2	1	4	0	3	1
2	7	2	1	2	0	2	1
2	7	2	1	1	0	3	1
2	7	2	1	2	0	3	1
2	7	2	0	2	0	3	1
2	7	2	1	1	0	3	1
2	7	2	1	2	1	3	1
2	7	2	1	1	0	2	1
2	7	2	1	2	0	3	1
2	7	1	1	4	0	2	1
2	7	1	1	4	0	2	1
2	7	1	1	4	0	3	1
2	7	1	1	4	0	3	1
2	7	1	1	4	0	3	1
2	7	1	1	4	0	3	1
2	7	1	1	4	0	3	1
